# Supplementary material for: Hierarchical change-point regression models including random effects to estimate empirical critical loads for nitrogen using Bayesian Regression Models (brms) and JAGS
Source: MethodsX. 2022 Oct 30;9:101902. doi: 10.1016/j.mex.2022.101902 (PMC9647564; doi:10.1016/j.mex.2022.101902)
Supplement: Supplementary Data S3 — Raw data as .csv file. This is open data under the CC BY license http://creativecommons.org/licenses/by/4.0/ [file mmc3.csv]

plot_country	lat	lon	code_tree_species	Species	Npratio	Forest_category	MAT	MAP	Clay	Soil_CNrt	Ndep	Age
69_1	42.25	8.83	129	Pinus nigra	11.05916246	Conifer	13.53345492	1.898173089	21	13	5.759027152	2
71_1	41.75	9.2	130	Pinus pinaster	10.74280462	Conifer	14.8109468	1.707635327	19	18	6.557567111	1
76_1	44.02	6.67	134	Pinus sylvestris	9.733333883	Conifer	7.776023774	2.646383848	17	12	4.736682882	1
68_1	44.7	6.55	116	Larix decidua	9.060075462	Conifer	5.858792567	2.941126462	14	17	3.926505432	1
90_1	44.48	6.45	100	Abies alba	9.491341602	Conifer	8.110617946	2.460344244	17	12	4.32850327	2
43_1	45.58	6.78	118	Picea abies	7.447359019	Conifer	2.011474486	4.258032362	15	17	4.702809794	1
50_1	44.12	5.8	20	Fagus sylvatica	20.9484344	Broadleaf	12.087403	1.86275274	18	11	6.697623787	1
96_1	45.42	6.12	100	Abies alba	11.03898229	Conifer	7.643079652	2.949636765	23	17	10.77588537	2
33_11	42.86	-4.55	48	Quercus petraea	16.39612254	Broadleaf	9.093029059	1.9597849	21	13	5.432149427	1
25_11	38.52	-0.62	125	Pinus halepensis	12.99306104	Conifer	15.22134457	0.823691515	28	9	6.558291018	3
84_1	48.85	7.7	134	Pinus sylvestris	12.98623936	Conifer	10.63993154	2.171754232	12	10	16.21574405	2
13_14	46.62	15.5	118	Picea abies	9.401707072	Conifer	9.963352834	2.651602346	22	12	15.47890562	1
20_1	49	7.45	48	Quercus petraea	17.54231984	Broadleaf	10.2971442	2.169510572	14	17	16.9425784	1
85_1	48.92	7.43	134	Pinus sylvestris	14.4988844	Conifer	10.2971442	2.169510572	14	19	16.9425784	2
9_14	48.12	16.03	118	Picea abies	16.08052281	Conifer	10.27536418	1.726167957	20	13	18.32215873	1
3_15	67.98	24.23	118	Picea abies	6.218527457	Conifer	0.054334009	1.585459492	7	14	1.203907749	2
8_14	48.92	15.18	118	Picea abies	8.202980781	Conifer	8.022073469	1.841823289	15	16	14.48638753	1
3_14	46.73	14.5	118	Picea abies	6.256917321	Conifer	8.526833362	3.558167255	20	16	12.3092241	1
6_1	50.17	3.75	51	Quercus robur	18.79745637	Broadleaf	9.959091704	2.070694336	21	11	18.79595743	1
1204_4	52.18	12.55	134	Pinus sylvestris	12.07466665	Conifer	9.620471589	1.589359062	4	11	15.30797717	2.285714286
95_1	44.93	5.32	100	Abies alba	12.27381673	Conifer	9.29666188	2.521496667	26	10	9.750046192	1
91_1	44.7	3.95	100	Abies alba	9.195309459	Conifer	8.375550173	2.61256138	20	18	7.704266943	1
55_1	44.92	5.28	20	Fagus sylvatica	19.96120682	Broadleaf	9.29666188	2.521496667	25	10	11.2438787	1
20_15	63.15	30.7	134	Pinus sylvestris	9.204321647	Conifer	2.784779715	1.772689404	9	19	3.109112366	2
15_14	47.63	15.65	118	Picea abies	13.65369655	Conifer	6.678393459	2.37141722	17	16	10.20596462	1
26_11	38.17	-4.07	46	Quercus ilex	14.23050762	Broadleaf	17.34069797	1.211022354	20	13	5.931511574	2.714285714
98_1	48.6	7.13	100	Abies alba	12.96837317	Conifer	9.77460906	2.249106612	14	19	16.43498444	2
22_11	40.32	-0.72	129	Pinus nigra	12.4707153	Conifer	9.670847293	1.349825215	24	13	5.95546541	3
2_14	47.48	16.55	134	Pinus sylvestris	12.01216704	Conifer	10.57806275	1.59055744	23	13	13.95405501	1
1403_4	50.84	14.12	118	Picea abies	13.34019581	Conifer	8.72564682	2.001383888	16	15	17.10699707	2.765957447
1405_4	51.23	13.82	134	Pinus sylvestris	13.32866735	Conifer	9.542517087	1.911493827	10	16	18.90278268	1.891089109
7_14	47.63	16.13	118	Picea abies	11.56992016	Conifer	9.07114246	1.933364248	21	16	14.67284597	1
1202_4	53.13	12.95	134	Pinus sylvestris	10.49815623	Conifer	9.13308659	1.655229751	5	13	17.02765698	2.285714286
24_1	47.68	7.47	48	Quercus petraea	16.55470627	Broadleaf	10.68860805	2.25865445	20	11	17.53268823	1
16_2	50.97	3.8	51	Quercus robur	18.47869282	Broadleaf	10.59457217	2.172716065	12	14	21.51252543	1
1402_4	50.63	13.3	118	Picea abies	11.87692217	Conifer	7.062005723	2.174981758	11	16	16.53436069	2.75
17_15	61.8	29.32	118	Picea abies	9.70904895	Conifer	4.195827168	1.647590023	10	20	3.892419539	2
88_1	48.22	6.68	134	Pinus sylvestris	11.20622682	Conifer	9.571351287	2.764509849	14	13	15.99109996	2
16_15	61.77	29.33	134	Pinus sylvestris	9.513863295	Conifer	4.195827168	1.647590023	14	20	3.892419539	2
100_1	47.93	7.12	100	Abies alba	12.04769282	Conifer	9.438716359	2.811616702	17	15	12.77602466	2
1404_4	51.12	14.56	118	Picea abies	11.09596054	Conifer	9.003404222	1.951521231	17	15	14.47999285	2.75
41_1	45.75	2.95	118	Picea abies	9.98850605	Conifer	8.165993878	2.470509773	20	17	9.973699884	2
11_2	51.07	3.03	20	Fagus sylvatica	19.57986609	Broadleaf	11.27091044	2.091689919	11	19	28.68047667	1
5_15	66.32	26.63	118	Picea abies	6.740170677	Conifer	1.126190294	1.60046003	8	18	1.957628059	2
3_59	58.05	26.1	134	Pinus sylvestris	10.19561045	Conifer	6.302175611	1.829510014	8	17	6.846968172	2.5
302_4	51.89	10.42	118	Picea abies	13.65233561	Conifer	8.2603914	2.772643691	17	13	21.87013243	1
307_4	52.94	7.89	134	Pinus sylvestris	13.7776971	Conifer	9.878239054	2.082104458	5	18	38.72691936	1
303_4	51.89	10.44	118	Picea abies	12.01095915	Conifer	8.2603914	2.772643691	17	13	21.87013243	1
36_1	47.08	4.08	136	Pseudotsuga menziesii	13.70377686	Conifer	9.844982726	2.252423119	18	13	12.71665759	2
77_1	44.85	3.05	134	Pinus sylvestris	11.06304943	Conifer	8.56247971	2.38647429	19	15	7.900896018	1
6_15	66.35	26.73	134	Pinus sylvestris	8.761377807	Conifer	1.126190294	1.60046003	7	18	1.946856904	2
5_14	46.72	13.67	118	Picea abies	8.602111201	Conifer	6.514305361	4.365286063	15	13	9.475073929	1
1103_4	52.42	13.6	134	Pinus sylvestris	10.0856674	Conifer	9.713415438	1.548337799	6	16	15.31825075	2.285714286
54_1	47.18	6.27	20	Fagus sylvatica	17.59108315	Broadleaf	8.897856625	3.180209807	33	10	14.36795281	1
308_4	53.18	9.94	51	Quercus robur	16.56300857	Broadleaf	9.324721806	2.171148778	5	19	22.28858604	1
1_15	69.57	28.88	134	Pinus sylvestris	8.824629654	Conifer	-0.121937854	1.218041039	6	18	0.85658177	2
99_1	45.43	3.52	100	Abies alba	11.21308723	Conifer	9.136464553	1.918690571	15	18	9.174386372	1
83_1	45.4	3.68	134	Pinus sylvestris	13.28533517	Conifer	9.136464553	1.918690571	15	13	8.273937603	1
1406_4	51.18	12.82	48	Quercus petraea	20.65082958	Broadleaf	9.514954929	1.878534154	11	11	16.37317969	1
306_4	51.53	10.04	20	Fagus sylvatica	24.67775441	Broadleaf	9.139290988	2.135868507	26	11	19.38039681	1
604_4	50.16	9.4	20	Fagus sylvatica	17.13428494	Broadleaf	8.964699068	2.413811699	17	16	20.23503986	1
305_4	51.78	9.59	118	Picea abies	12.26096078	Conifer	9.012050235	2.214238081	16	11	21.67741965	1
40_1	46.52	6.05	118	Picea abies	11.64175642	Conifer	7.119890818	3.260406126	29	12	10.70662857	1
94_1	46.97	6.45	100	Abies alba	11.47406101	Conifer	7.829842589	3.231313574	25	11	11.91639136	2
28_1	48.02	6.03	48	Quercus petraea	18.44617597	Broadleaf	10.46688709	2.426442819	27	13	15.4961312	1
304_4	51.78	9.59	20	Fagus sylvatica	20.41481525	Broadleaf	9.012050235	2.214238081	16	11	21.67741965	1
67_1	48.1	6.23	20	Fagus sylvatica	26.4549146	Broadleaf	10.46688709	2.426442819	17	13	15.41796856	1
10_1	46.17	5.23	48	Quercus petraea	21.32928612	Broadleaf	12.04417866	2.462424099	21	14	15.7039396	1
13_15	60.6	23.83	134	Pinus sylvestris	9.640366503	Conifer	5.065116197	1.811933946	10	18	5.921407329	2
12_15	60.63	23.8	118	Picea abies	9.27354026	Conifer	5.065116197	1.811933946	7	18	5.959658801	2
6_11	40.53	0.02	46	Quercus ilex	17.88682918	Broadleaf	13.513002	1.343813342	27	11	10.42752503	1.4
39_1	46.57	5.87	118	Picea abies	11.01899034	Conifer	8.870940558	2.973733661	31	12	11.97630107	1
10_11	37.15	-6.72	131	Pinus pinea	16.20555392	Conifer	18.44252493	1.372386329	18	14	6.715372715	2
1206_4	52.13	14	134	Pinus sylvestris	10.56578211	Conifer	9.762689455	1.544675523	4	16	16.64436142	2.264705882
8_1	47.87	6.2	51	Quercus robur	16.76196313	Broadleaf	10.76653183	2.531753651	26	10	14.72209294	1
19_15	61.23	25.07	118	Picea abies	10.03327452	Conifer	4.428094958	1.675612037	8	18	4.916405447	2
7_55	61.27	11.85	118	Picea abies	6.686546777	Conifer	1.828733195	2.104523216	7	16	3.259840798	2
1101_4	52.47	13.22	134	Pinus sylvestris	11.6180589	Conifer	9.920414057	1.531837377	5	16	17.27121027	2.142857143
1102_4	52.47	13.22	134	Pinus sylvestris	12.82211745	Conifer	9.920414057	1.531837377	5	16	17.27121027	1.977777778
35_1	45.93	4.47	136	Pseudotsuga menziesii	11.96209403	Conifer	10.82075006	2.078786096	19	13	12.40454685	1
97_1	46.83	5.78	100	Abies alba	11.21343045	Conifer	9.991804155	2.900690508	30	10	14.91227137	1
37_1	49.93	4.8	118	Picea abies	13.4363937	Conifer	9.470791028	2.465984669	19	12	18.40046897	2
42_1	47	4.12	118	Picea abies	11.84339247	Conifer	10.6106075	2.146308725	18	15	10.91269823	1
57_1	44.1	3.53	20	Fagus sylvatica	26.24036792	Broadleaf	10.7749398	2.508797949	19	18	8.530866903	1
9_1	46.97	5.23	51	Quercus robur	17.40100189	Broadleaf	11.73710544	2.18467371	20	12	12.78795986	1
1205_4	51.78	13.55	134	Pinus sylvestris	11.1827955	Conifer	9.545843243	1.543527135	3	13	16.98927265	2.285714286
1203_4	52.97	13.63	134	Pinus sylvestris	10.46832807	Conifer	9.415592398	1.614214021	3	16	15.81176444	2.285714286
1201_4	53.1	12.42	134	Pinus sylvestris	10.49211078	Conifer	9.181947327	1.620819859	6	16	15.98035628	2.285714286
101_4	54.1	10.23	20	Fagus sylvatica	17.65029281	Broadleaf	9.204120677	2.208050362	10	11	21.82958298	1
919_6	55.08	-2.47	120	Picea sichensis	7.488314112	Conifer	8.047732526	3.152513936	18	21	9.916458559	1.666666667
44_1	46.22	6.33	118	Picea abies	11.83027247	Conifer	8.545613334	2.799048037	25	12	13.49248176	2
49_1	46.18	2.98	20	Fagus sylvatica	25.22612867	Broadleaf	10.35704571	2.091010065	18	15	10.78962274	1
14_1	47.07	5.07	48	Quercus petraea	20.32886644	Broadleaf	11.54340573	2.096454498	20	12	14.04391815	1
65_1	49.7	1.32	20	Fagus sylvatica	21.30308728	Broadleaf	10.75587122	2.107817884	21	11	19.18382632	1
21_1	46.97	3.65	48	Quercus petraea	16.87837165	Broadleaf	11.3224407	2.039741973	23	11	12.1932216	1
48_1	49.2	3.12	20	Fagus sylvatica	20.3247984	Broadleaf	11.11485472	1.777251383	20	12	16.29131306	1
715_6	52.42	0.87	134	Pinus sylvestris	12.13109622	Conifer	10.44069258	1.58157561	15	15	15.93845521	1.666666667
38_1	43.63	2.92	118	Picea abies	9.914140865	Conifer	11.34068781	1.909955343	18	17	8.847679673	1
12_14	47.48	13.42	118	Picea abies	6.393316445	Conifer	4.924887359	3.894259164	20	16	9.803486133	1
1401_4	50.42	12.53	118	Picea abies	9.744409567	Conifer	6.346770125	2.588257263	12	16	18.02226118	2.75
19_1	48.87	6.48	48	Quercus petraea	16.57308597	Broadleaf	10.6587586	2.085051275	24	11	18.49551906	1
2_1	46.82	2.57	51	Quercus robur	27.57420784	Broadleaf	11.83159786	2.025163655	20	12	12.10569047	1
61_1	49.17	5	20	Fagus sylvatica	29.73034326	Broadleaf	10.49409514	2.249415767	16	13	20.18376945	1
1_55	58.39	8.23	118	Picea abies	10.47943596	Conifer	6.456277307	4.203372842	10	16	10.16741653	2
512_6	51.12	-0.85	51	Quercus robur	12.57774054	Broadleaf	10.49570382	2.083340427	20	22	13.07250823	1
75_1	47.73	0.33	130	Pinus pinaster	22.04249024	Conifer	12.23212584	1.810774395	16	12	12.98706265	2
18_1	49.03	4.95	48	Quercus petraea	24.40457717	Broadleaf	10.7107669	2.143675424	21	13	19.62752049	1
23_1	48.52	0.67	48	Quercus petraea	19.58524805	Broadleaf	10.8754872	1.919029538	19	12	13.14757528	1
27_1	46.62	0.48	48	Quercus petraea	20.44419181	Broadleaf	12.23246414	1.887559335	17	11	12.21228503	1
11_1	46.67	2.72	48	Quercus petraea	27.11073802	Broadleaf	11.65641543	2.033854458	16	12	12.24171988	1
17_14	47.32	12.4	118	Picea abies	8.290721741	Conifer	4.445154826	3.40849779	12	16	9.947689167	1
32_1	43.43	2.7	136	Pseudotsuga menziesii	12.93366471	Conifer	12.96664881	1.657235401	21	13	8.579704247	1
5_11	40.87	-3.98	134	Pinus sylvestris	11.17376093	Conifer	10.47556145	2.018919925	15	14	5.933424657	3
62_1	49.32	2.87	20	Fagus sylvatica	23.79136252	Broadleaf	11.21591338	1.75426473	18	12	18.92805786	1
33_1	48.57	-0.07	136	Pseudotsuga menziesii	14.84082667	Conifer	10.82904281	2.057397714	17	22	12.80096704	1
11_11	40.18	-6.43	54	Quercus suber	9.491498698	Broadleaf	16.0606551	1.222116585	18	13	7.061140302	1.4
14_2	51.4	5.05	129	Pinus nigra	16.68253539	Conifer	10.65987794	2.220158923	3	17	31.98993259	2
63_1	43.15	-0.65	20	Fagus sylvatica	26.82741206	Broadleaf	12.11665657	2.655418826	26	11	12.69704725	1
46_1	45.8	1.8	118	Picea abies	10.45341246	Conifer	10.35715224	2.621545781	17	27	9.909706413	2
12_1	48.28	4.45	48	Quercus petraea	18.19480405	Broadleaf	11.29488327	1.842807905	19	14	17.26357151	1
45_1	43.43	2.43	118	Picea abies	10.21070795	Conifer	12.35905493	1.872492925	18	17	9.297009918	1
73_1	44.1	0.1	130	Pinus pinaster	15.26212254	Conifer	13.41178636	2.063422605	14	20	10.95285628	1
74_1	44.03	0	130	Pinus pinaster	15.14725283	Conifer	13.41178636	2.063422605	13	20	11.65801625	1
25_1	47.78	0.37	48	Quercus petraea	23.94130987	Broadleaf	12.08593747	1.824358235	18	12	12.98706265	1
1_1	48.33	4.3	51	Quercus robur	24.44387049	Broadleaf	11.29488327	1.842807905	20	12	17.36057221	1
10_14	48.1	12.87	118	Picea abies	9.17616108	Conifer	9.290863125	2.750353231	17	13	26.45948675	1
606_4	51.39	9.28	20	Fagus sylvatica	16.73770537	Broadleaf	8.902633001	1.875627109	21	11	18.27660633	1
79_1	47.65	2.08	134	Pinus sylvestris	9.589525762	Conifer	11.69730675	1.80617118	11	17	13.03850823	1
70_1	47.65	2.08	129	Pinus nigra	10.61193555	Conifer	11.69730675	1.80617118	11	17	13.03850823	1
7_11	39.93	-5.78	46	Quercus ilex	14.76864504	Broadleaf	16.51156434	1.128908976	23	11	5.852445539	2
17_1	47.57	1.25	48	Quercus petraea	22.06686338	Broadleaf	11.73547286	1.724888539	17	11	13.42645665	1
4_1	47.45	-0.02	51	Quercus robur	21.9187022	Broadleaf	12.55871368	1.822611977	14	11	12.18361248	1
87_1	48.68	1.72	134	Pinus sylvestris	13.97789388	Conifer	11.43201299	1.678275833	14	19	15.21485878	1
15_1	49.35	1.5	48	Quercus petraea	22.02138711	Broadleaf	10.91883561	1.894326406	21	12	15.78837886	1
21_2	50.73	4.4	20	Fagus sylvatica	16.23644926	Broadleaf	10.4201475	2.133483012	12	14	20.13307163	1
81_1	47.82	2.43	134	Pinus sylvestris	14.29991942	Conifer	11.78350511	1.768313751	13	15	14.48741844	1
3_1	43.73	-0.83	51	Quercus robur	22.46029856	Broadleaf	14.31251478	2.778520563	20	12	19.32124366	1
72_1	43.93	-1.33	130	Pinus pinaster	10.00625533	Conifer	14.5731483	2.933887669	20	20	10.20415075	1
30_11	41.87	-2.89	134	Pinus sylvestris	11.76419686	Conifer	10.08421075	1.498265741	19	14	6.244620896	3
13_1	47.25	2.12	48	Quercus petraea	27.24588219	Broadleaf	11.9715401	1.920601349	17	17	12.49136791	1
16_14	47.05	14.1	118	Picea abies	7.999837956	Conifer	4.390943207	3.771632045	10	16	6.808896033	1
7_1	43.2	-0.03	51	Quercus robur	18.22463364	Broadleaf	11.66240038	2.745365224	23	12	11.40423927	1
34_1	43.1	-0.1	136	Pseudotsuga menziesii	13.48163399	Conifer	11.66240038	2.745365224	23	10	10.45431645	1
22_1	49.38	2.3	48	Quercus petraea	20.12218312	Broadleaf	11.09628574	1.75910309	20	11	15.05315372	1
26_1	44.03	1.73	48	Quercus petraea	19.11567873	Broadleaf	13.34642402	1.925003137	25	11	9.825338535	1
78_1	48.2	-1.55	134	Pinus sylvestris	18.90014279	Conifer	12.17524954	1.88067308	17	12	12.61315588	1
16_1	48.17	-1.53	48	Quercus petraea	22.65792257	Broadleaf	12.17524954	1.88067308	20	12	12.61315588	1
19_14	47.37	11.88	118	Picea abies	7.31261827	Conifer	6.301965585	3.102233779	20	16	14.38189964	1
66_1	43.4	2.17	20	Fagus sylvatica	28.49777971	Broadleaf	12.90935573	2.104526828	20	13	11.08299407	1
86_1	49.45	0.73	134	Pinus sylvestris	11.82773593	Conifer	11.3461747	2.078305554	18	12	19.32640701	2
20_14	47.48	9.98	118	Picea abies	10.55225244	Conifer	6.789271556	3.84944671	18	16	21.31888187	1
15_2	51.3	4.52	134	Pinus sylvestris	17.44071346	Conifer	10.69327018	2.261294878	5	17	27.7393118	2
56_1	47.83	-3.53	20	Fagus sylvatica	19.67086423	Broadleaf	12.18182254	2.48848798	17	13	9.849059707	1
31_1	46.15	1.82	136	Pseudotsuga menziesii	16.25696409	Conifer	10.88013768	2.446775016	17	13	10.50160777	1
93_1	42.87	2.1	100	Abies alba	11.75259319	Conifer	11.28961414	2.032826036	24	10	8.500418977	2
51_1	42.92	1.27	20	Fagus sylvatica	18.41388874	Broadleaf	9.412594526	2.34803881	21	13	10.93432708	1
92_1	42.85	1.33	100	Abies alba	13.427951	Conifer	9.412594526	2.34803881	19	13	8.88210793	1
80_1	47.53	-1.8	134	Pinus sylvestris	17.90228266	Conifer	12.4178494	1.960720729	16	11	11.06109221	2
64_1	43.02	0.43	20	Fagus sylvatica	16.35471175	Broadleaf	11.58062945	2.371119229	27	11	10.61755875	1
11_14	47.87	13.35	118	Picea abies	12.02135832	Conifer	7.946761211	3.237246978	25	13	24.00854733	1
52_1	49.17	-0.85	20	Fagus sylvatica	18.80060127	Broadleaf	11.39588569	2.027510518	20	12	13.20648599	1
37_11	41.35	-4.28	130	Pinus pinaster	9.338188041	Conifer	12.80740754	1.09072026	16	10	7.487899509	3
503_4	51.68	7.25	20	Fagus sylvatica	20.6102999	Broadleaf	10.57953859	2.234592866	9	16	30.88227743	1
