# Supplementary material for: Hierarchical change-point regression models including random effects to estimate empirical critical loads for nitrogen using Bayesian Regression Models (brms) and JAGS
Source: MethodsX. 2022 Oct 30;9:101902. doi: 10.1016/j.mex.2022.101902 (PMC9647564; doi:10.1016/j.mex.2022.101902)
Supplement: Supplementary Data S4 — JAGS code file. This is open data under the CC BY license http://creativecommons.org/licenses/by/4.0/ [file mmc4.zip › mmc4.R]

# JAGS code adapted from Roth et al. 2017 Env. Pol.
# Jags 4.3.0
# LMEM with normal distribution and identity link including random effects
# critical level CLempN for coniferous forests 5-15 kg N ha-1 a-1 according to Bobbink et al. 2011

model {
  
  ## Priors
  #settings of priors
  CLempN ~ dnorm(10, 0.04) #approved critical loads according to Bobbink and Hettelingh (2011) to construct an informative prior for the critical loads in the gradient studies: 
  # We assumed a normal distribution with the approved critical load as its mean and half the range as its standard deviation -> Normal(mean = 10, sd = 5)
  beta1 ~ dnorm(0, 0.25)
  betaN ~ dnorm(0, 0.25)
  mu ~ dnorm(0, 0.25)
  musd ~ dunif(0,5)
  muprec = 1/(musd*musd)
  sigma ~ dunif(0,5)
  sigmaprec <- 1 / (sigma * sigma) 
  
  ## Likelihood 
  #including random effect term
  for(s in 1:nrandom) {
    beta0[s] ~ dnorm(mu, muprec)
  }
  
  for(i in 1:obs) {
    dependvar[i] ~  dnorm(lambda[i], sigmaprec)
    lambda[i] <- beta0[random[i]] + 
                      beta1 * fixeff[i]  +
                      step(N[i]-CLempN) * betaN * (N[i]-CLempN) #steps of regression
  }
}
