# Supplementary material for: Hierarchical change-point regression models including random effects to estimate empirical critical loads for nitrogen using Bayesian Regression Models (brms) and JAGS
Source: MethodsX. 2022 Oct 30;9:101902. doi: 10.1016/j.mex.2022.101902 (PMC9647564; doi:10.1016/j.mex.2022.101902)
Supplement: Supplementary Data S5 — Metadata description as .txt file. This is open data under the CC BY license http://creativecommons.org/licenses/by/4.0/ [file mmc5.txt]

Metadata to the MethodsX article by Roth et al. 2022 


-------------------------------------------------------------------------------
File list:
-------------------------------------------------------------------------------

1. data/du_et_al_2021_data_fig3.csv


-------------------------------------------------------------------------------
File descriptions
-------------------------------------------------------------------------------

Data kindly provided by Enzai Du, main author of the article:

Du, Enzai, Maarten van Doorn, and Wim de Vries. 2021. “Spatially divergent trends of nitrogen versus
phosphorus limitation across European forests.” Sci. Total Environ. 771 (June): 145391. https:
//doi.org/10.1016/j.scitotenv.2021.145391.
