# Supplementary material for: Hierarchical change-point regression models including random effects to estimate empirical critical loads for nitrogen using Bayesian Regression Models (brms) and JAGS
Source: MethodsX. 2022 Oct 30;9:101902. doi: 10.1016/j.mex.2022.101902 (PMC9647564; doi:10.1016/j.mex.2022.101902)
Supplement: Supplementary Data S6 — RMarkdown codes. This is open data under the CC BY license http://creativecommons.org/licenses/by/4.0/ [file mmc6.zip]

Archive with 1 entries (1 files):
- mmc6.Rmd
