# Supplementary material for: Hierarchical change-point regression models including random effects to estimate empirical critical loads for nitrogen using Bayesian Regression Models (brms) and JAGS
Source: MethodsX. 2022 Oct 30;9:101902. doi: 10.1016/j.mex.2022.101902 (PMC9647564; doi:10.1016/j.mex.2022.101902)
Supplement: Supplementary Data S6 — RMarkdown codes. This is open data under the CC BY license http://creativecommons.org/licenses/by/4.0/ [file mmc6.zip › mmc6.Rmd]

---
title: "R script for the paper by Roth et al.  \n \n Bayesian change-point regression models including random effects to estimate empirical critical loads for nitrogen"

author:
  -  Simon Tresch, Institute for Applied Plant Biology (IAP), Witterswil, Switzerland
  -  Tobias Roth, University of Basel, Zoological Institute and Hintermann & Weber, Reinach, Switzerland 

date: "`r format(Sys.time(), '%d %B %Y')`"
output: 
  bookdown::pdf_document2:

      toc: true
      toc_depth: 3
      number_sections: true
linkcolor: gray
urlcolor: gray

bibliography: IAP.bib
link-citations: yes


---

<!-- # ```{r setup, include=FALSE} -->
<!-- # knitr::opts_chunk$set(echo = TRUE) -->
<!-- # ``` -->

<!-- {r, results='asis', echo=FALSE} -->
<!-- with pander   pander(summary(mtcars[, x])) -->


**Important notes**
This   [RMarkdown](https://bookdown.org/yihui/rmarkdown) was created using the R version 4.0.3 (2020-10-10) [@RCore2021].

This scripts includes data preparation and all statistical models including model diagnostics and plots used for the paper.

All codes are coded by the main authors, based on literature given in the main paper and supplementary material.

In case of any questions please contact the main author.

Please cite the main paper Roth et al. 2022 MethodsX


```{r RMD setup, include=FALSE}
library(bookdown)

library(pander) # Tables in R Markdown
panderOptions('knitr.auto.asis', FALSE)

```

\clearpage


# Used packages
```{r setup,echo = T, message=FALSE}
library(tidyverse) 
```
Used for data manipulation (dplyr) and plotting (ggplot) see @Wickham2019.
```{r setup1,echo = T, message=FALSE,warning=F}
library(ggeffects)
```
Marginal effects and estimated marginal means from regression models see @Ludecke2018.

```{r setup2,echo = T, message=FALSE}
library(ggpubr) # multiple ggplots
library(jtools) # model summary outputs
library(readxl) # import xlsx data
library(xtable) # print LaTex tables

```
```{r setup3,echo = T, message=FALSE}
library(lme4) # LMEM and GLMEM 
```
Mixed effect models @Bates2015a.
```{r setup4,echo = T, message=FALSE}
library(blmeco) # Bayesian Data Analysis
```
Bayesian Data Analysis see @Korner2015.

```{r setup5,echo = T, message=FALSE}
library(rjags) # MCMC simulations
```
MCMC simulations of the change-point models were conducted using JAGS, version 4.3.0 @JAGS2003, executed in R using rjags @rjags2019.

```{r setup6,echo = T, message=FALSE}
library(brms) # brm::brms
```
Bayesian Multilevel Models Using Stan see @Burkner2017.


# Load data

Data provided by @Du2021. Compare with Fig. 3: Relative importance of the seven potential variables affecting the spatial variation of leaf N:P ratio and the conditional regression plots for the most important drivers in @Du2021.


```{r load data, echo = T, message=F,warning=F,fig.align = "center"}

mydata<- as_tibble(read.csv("data/du_et_al_2021_data_fig3.csv",header = TRUE,
                  sep=",",dec = "."))
mydata<-mydata %>% mutate(Species=as.factor(Species))

mydata<- mydata %>% dplyr::filter(Forest_category=="Conifer") %>% droplevels() 
#10 conifer species

mydata<-mydata %>% tidyr::separate(plot_country, c("plot", "country"))  %>% mutate(plot=as.factor(as.character(plot)),country=as.factor(as.character(country)))


mydata

```


## Data management
```{r load data2, echo = T, message=F,warning=F,fig.align = "center"}

# new tree species (n=5) based on genus types
mydata <- mydata %>% mutate(tree_species = dplyr::if_else(Species %in% c("Pinus halepensis",
                    "Pinus nigra","Pinus pinaster","Pinus pinea","Pinus sylvestris" ), 
                    "Pinus (n=5)", as.character(Species))) %>%
  mutate(tree_species = dplyr::if_else(tree_species %in% c("Picea abies", "Picea sichensis"), 
                                "Picea (n=2)", as.character(tree_species)))

levels(as.factor(mydata$tree_species))

```


\clearpage

# Data inspection
```{r hist, echo = T, message=F,warning=F,fig.align = "center"}

hist(mydata$Npratio) 


```

Most likely Poisson distribution, which is a discrete probability distribution that naturally describes the distribution of count data @Korner2015.


```{r hist 2, echo = F, message=F,warning=F,fig.align = "center",out.width = '70%'}

histogram_plot<-ggplot(mydata,aes(x = Npratio))+
  geom_histogram(binwidth = 0.6, fill="white",colour="black")+
  geom_density(aes(y = 0.6*..count..), size=2)+
  labs(x="Foliar N:P ratio", y= "Frequency")+
  theme(axis.title=element_text(size=12),axis.ticks = element_line(size=0.1), 
  axis.line=element_line(colour="black"),text = element_text(size=14, colour = "black"),
  axis.text.y = element_text(size = 12, colour = "black"),axis.text.x = 
  element_text(size =12, colour =   "black"),axis.line.x=element_line(size = 0.1),
  axis.line.y=element_line(size = 0.1)) +
  theme(panel.background=element_blank(),panel.border = element_rect(colour = "black", 
  fill=NA, size=0.1), panel.grid.minor=element_blank(),panel.grid.major=element_blank(),
  legend.key=element_blank(),legend.background=element_blank(),
  legend.title=element_text(),legend.key.height=unit(0.01,"line"),plot.title = 
  element_text(hjust = 0.5))+
  theme(legend.justification = c(5, 1), legend.position = "right",
        legend.direction="vertical")+
  theme(legend.title=element_text(size=10),legend.box.just = "left",
        legend.spacing = unit(0, 'cm'))
histogram_plot

histogram_plot_species<-ggplot(mydata)+
  geom_density(aes(x = Npratio, fill = Species), alpha = 0.5) +
  labs(x="Foliar N:P ratio", y= "Density")+
  scale_fill_viridis_d("Conifer species")+
  theme(axis.title=element_text(size=12),axis.ticks = element_line(size=0.1), 
        axis.line=element_line(colour="black"),text = element_text(size=14, 
        colour = "black"), axis.text.y = element_text(size = 12, colour = "black"),
        axis.text.x = element_text(size =12, colour = "black"),axis.line.x=
        element_line(size = 0.1),axis.line.y=element_line(size = 0.1)) +
  theme(panel.background=element_blank(),panel.border = element_rect(colour = "black", 
  fill=NA, size=0.1),panel.grid.minor=element_blank(),panel.grid.major=element_blank(),
        legend.key=element_blank(),legend.background=element_blank(),legend.title=
    element_text(),legend.key.height=unit(0.01,"line"),plot.title = 
    element_text(hjust = 0.5))+
  theme(legend.position = c(0.81,0.85),legend.direction="vertical")+
  theme(legend.title=element_text(size=8),legend.text=element_text(size=6),
        legend.box.just = "left",legend.spacing = unit(0, 'cm'))
 
histogram_plot_species

histogram_plot_tree_species<-ggplot(mydata)+
  geom_density(aes(x = Npratio, fill = tree_species), alpha = 0.5) +
  labs(x="Foliar N:P ratio", y= "Density")+
  scale_fill_viridis_d("Conifer species reduced")+
  theme(axis.title=element_text(size=12),axis.ticks = element_line(size=0.1), 
        axis.line=element_line(colour="black"),text = element_text(size=14, 
        colour = "black"), axis.text.y = element_text(size = 12, colour = "black"),
        axis.text.x = element_text(size =12, colour = "black"),axis.line.x=
          element_line(size = 0.1),axis.line.y=element_line(size = 0.1)) +
  theme(panel.background=element_blank(),panel.border = element_rect(colour = 
  "black", fill=NA, size=0.1),panel.grid.minor=element_blank(),panel.grid.major=
    element_blank(),legend.key=element_blank(),legend.background=element_blank(),
  legend.title=element_text(),legend.key.height=unit(0.01,"line"),plot.title = 
    element_text(hjust = 0.5))+
  theme(legend.position = c(0.8,0.91),legend.direction="vertical")+
  theme(legend.title=element_text(size=8),legend.text=element_text(size=6),
        legend.box.just = "left",legend.spacing = unit(0, 'cm'))


histogram_plot_tree_species

```
Tree species might have an influence on outcome variable foliar N:P ratio according to histogram plots. Thus, the estimation of a CLempN reflecting hierarchical data structure need to take into account the random effect of tree species.

\clearpage


# Estimating CLempN with Bayesian change-point regression using JAGS (BCR_JAGS)
Adapted change-point regression approach using JAGS.
```{r CLempN GLMEM, echo = T, message=F,warning=F,fig.align = "center"}
# JAGS Settings
t.n.thin <-      2
t.n.chains <-    2
t.n.burnin <- 50000
t.n.iter <-   100000

# Function to create initial values
inits <- function() {
  list(
    CLempN = rnorm(1, 10, 5),
    beta1 = rnorm(1, 0, 0.1),
    betaN = rnorm(1, 0, 0.1),
    mu = runif(1, -5, 5),
    musd = runif(1, 0, 5)
  )
}
```
We used the approved critical loads according to @Bobbink2010a to construct an informative prior 
for the critical loads in the gradient studies. We assumed a normal distribution with the approved 
critical load as its mean and half the range as its standard deviation -> Normal(mean = 15, sd = 5).


```{r CLempN GLMEM 2, echo = T, message=F,warning=F,fig.align = "center"}
# Prepare data for JAGS
ntree_species <- mydata %>% dplyr::select(tree_species) %>% unique() %>% count()
ntree_species <- as.integer(ntree_species)#number of random effects now 5 tree species
tree_species<- as.integer(factor(mydata$tree_species))
obs = mydata %>% nrow()
N_P <- mydata$Npratio
N <- mydata$Ndep# Time series data on total N deposition were based on 
# results of the EMEP MSC-W model (0.1° resolution) (EMEP, 2019). 
N_s = scale(N)
MAT_s = mydata$MAT-10#mean annual temperature Time series data (1995–2017) on MAT and MAP 
# for each plot were retrieved from the Europe-wide E-OBS ensemble climate dataset 
# (0.25° resolution)


### mod with random effect ####
# Prepare data for JAGS
datjags <- list(dependvar = N_P,
                random=tree_species, 
                nrandom=ntree_species,
                obs=obs,
                fixeff = MAT_s,
                N=N)
# Run Jags
jagres <- jags.model('JAGS/JAGS_change_point_model_random_effect.R',data = datjags, 
                     n.chains = t.n.chains, inits = inits, n.adapt = t.n.burnin)

params <- c("betaN", "beta1", "CLempN")

BCR_JAGS <- coda.samples(jagres, params, n.iter=t.n.iter, thin=t.n.thin)

# convergence diagnostics with coda
par(mfrow=c(2,3), mar=c(4,4,2,1), mgp=c(2.2,0.8,0))
plot(BCR_JAGS) #Left: trace plot->it shows the values the parameter took during the runtime 
# of the chain. 
# Right: marginal density plot->the distribution of the values of the parameter
# in the chain.

# scale reduction factors by Gelman-Rubin
# measures whether there is a significant difference between the variance within several 
# chains and the variance between several chains by a value ->“scale reduction factors”
gelman.diag(BCR_JAGS)
# scale reduction factors of 1 means that between variance and within chain variance 
# are equal, # larger values mean that there is still a notable difference between chains
# as a rule of thumb < 1.1  -> OK

CL<- as.data.frame(summary(BCR_JAGS)$quantiles)
CL<- do.call(rbind.data.frame, BCR_JAGS)
CLempN_table<-as.data.frame(round(median(CL$CL),2))#median
colnames(CLempN_table)<-c("BCR_JAGS_median")
CLempN_table$BCR_JAGS_sd<-sd(CL$CL) #SD
rownames(CLempN_table)<-c("BCR_JAGS")

# CLempN estimation with BCR_JAGS: 
CLempN_table

```


## Plotting CLempN predictions 

```{r CLempN BCR_JAGS plot, echo = T, message=F,warning=F,fig.align = "center"}

# range of N deposition based on gradient study
ndep<- (min(mydata$Ndep):max(mydata$Ndep))


mod_sum_median<-summary(BCR_JAGS)$quantiles[,"50%"]
mod_sum_median
#Mean foliar N:P ratio
median<-median(mydata$Npratio)
median

pred_median<-median+(ndep>mod_sum_median["CLempN"]) * mod_sum_median["betaN"] * (ndep-mod_sum_median["CLempN"]) #steps of regression
pred_median


plot(ndep,pred_median,ty="l")

pred_data<-bind_cols(pred_median,ndep)
colnames(pred_data)<-c("pred_median","ndep")

# CrI

post_samples<-rbind(BCR_JAGS[[1]][seq(1, t.n.iter/t.n.thin,t.n.thin),],# chain 1
                    BCR_JAGS[[2]][seq(1, t.n.iter/t.n.thin,t.n.thin),])# chain 2
dim(post_samples)

pred_CrI<-array(NA,dim = c(nrow(post_samples),length(ndep)))

for(i in 1: nrow(post_samples)) {
  pred_CrI[i,]<-median+(ndep>post_samples[i,"CLempN"]) *post_samples[i,"betaN"] * (ndep-post_samples[i,"CLempN"])
}


pred_data$lower_CrI<-apply(pred_CrI,2,quantile,probs=0.025)
pred_data$upper_CrI<-apply(pred_CrI,2,quantile,probs=0.975)
pred_data

# CL from change point model
sq <- summary(BCR_JAGS)$quantiles
(lower_CL<-sq["CLempN","2.5%"])
(upper_CL<-sq["CLempN","97.5%"])
(mean_CL<-sq["CLempN","50%"])

```

```{r CLempN BCR_JAGS plot only, echo = F, message=F,warning=F,fig.align = "center"}
#predictions upper limits based on data set
pred_data <- pred_data %>% filter(!pred_median>26)

BCPR_JAGS_plot<-ggplot(pred_data,aes(x=ndep))+
  ggtitle("Bayesian change-point regression model using JAGS")+
   geom_point(data=mydata, aes(y=Npratio, x=Ndep, fill=tree_species), size=3, shape=21)+
  geom_vline(xintercept=lower_CL, alpha = 0.4,linetype="dotted",size=1) +
  geom_vline(xintercept=upper_CL, alpha = 0.4,linetype="dotted",size=1) +
  geom_vline(xintercept=mean_CL, alpha = 0.6,size=1,linetype="solid") +
  geom_line(data=pred_data,size=1.5, aes(y=pred_median  ,x=ndep),alpha=1)+
   scale_fill_viridis_d("Conifer species reduced")+
     geom_ribbon(data=pred_data,aes( ymin = lower_CrI, ymax = upper_CrI, x=ndep),alpha = .1,show.legend = F,size=0.0001) +
  scale_y_continuous(name=expression(paste("Foliar N:P ratio")))+
  scale_x_continuous(name=expression(N~deposition~(kg~N~ha^-1~a^-1)))+
  theme(axis.title=element_text(size=12),axis.ticks = element_line(size=0.1), axis.line=element_line(colour="black"),text = element_text(size=14, colour = "black"),
        axis.text.y = element_text(size = 12, colour = "black"),axis.text.x = element_text(size =12, colour = "black"),axis.line.x=element_line(size = 0.1),axis.line.y=element_line(size = 0.1)) +
  theme(panel.background=element_blank(),panel.border = element_rect(colour = "black", fill=NA, size=0.1),panel.grid.minor=element_blank(),panel.grid.major=element_blank(),
        legend.key=element_blank(),legend.background=element_blank(),plot.title = element_text(hjust = 0.5))+
  theme(legend.position = c("right"),legend.direction="vertical")+
  theme(legend.title=element_text(size=10),legend.text=element_text(size=8),legend.box.just = "left",legend.spacing = unit(0, 'cm'))

BCPR_JAGS_plot

```
\clearpage
# Estimating CLempN with Bayesian change-point regression using brms (BCR_brms)
Adapted change-point regression approach using brms @Burkner2017.

We used the approved critical loads according to @Bobbink2010a to construct an informative prior for the critical loads in the gradient studies. We assumed a normal distribution with the approved critical load as its mean and half the range as its standard deviation -> Normal(mean = 15, sd = 5).


```{r CLempN brms, echo = T, message=F,warning=F,fig.align = "center"}
# Prepare data for brms

mydata$dependvar <- mydata$Npratio
mydata$fixeff <- mydata$MAT-10#mean annual temperature Time series data (1995–2017) on MAT and MAP 
mydata$Ndep <- mydata$Ndep# Time series data on total N deposition were based on results 
# of the EMEP MSC-W model (0.1° resolution) (EMEP, 2019). 
mydata$random<- as.integer(factor(mydata$Species)) #random effect tree species


# Priors ####
bprior <- 
  prior(normal(10, 5), nlpar = "beta0") +
  prior(normal(0, 2),  nlpar = "beta1") +
  prior(normal(0, 2),  nlpar = "betaN") +
  prior(normal(10, 5), nlpar = "CLempN")


# mod random intercepts and CLempN ####

changepoint_model <- brmsformula(
  dependvar ~ beta0 + beta1 * fixeff + 
    step(Ndep - CLempN) * betaN * (Ndep - CLempN),
  CLempN ~ 1+ (1|random), #group level effect of tree species for CLempN
  beta0 ~ 1+ (1|random), #group level effect of tree species on intercepts
  beta1 + betaN  ~ 1,
  nl = T,
  family = gaussian
)

# Model fit with brms::brm using Stan ####
CPR_brms <- 
  brms::brm(changepoint_model, 
                          family = student(link = "identity"),
                          data = mydata, 
                          prior = bprior, 
                          chains = 2, 
                          cores = 4, 
                          warmup = 50000,
                          thin = 2,
                          iter=100000)


print(CPR_brms, digits = 1, robust = TRUE)
bayes_R2(CPR_brms) #R-squared for Bayesian regression models
```
\clearpage
```{r CLempN brms 2, echo = T, message=F,warning=F,fig.align = "center"}


# Model convergence diagnostics
par(mfrow=c(2,7), mar=c(4,4,2,1), mgp=c(2.2,0.8,0))
plot(CPR_brms) 
```

```{r CLempN brms 3, echo = T, message=F,warning=F,fig.align = "center"}

CL<- as.data.frame(CPR_brms)
CLempN_table<-as.data.frame(round(median(CL$b_CLempN_Intercept),2))#median
colnames(CLempN_table)<-c("CPR_brms_median")
CLempN_table$CPR_brms_sd<-round(sd(CL$b_CLempN_Intercept),2) #SD
rownames(CLempN_table)<-c("CPR_brms")

# CLempN estimation with BCR_brms: 
CLempN_table


```


## Plotting CLempN predictions 

```{r CLempN BCR_brms plot, echo = F, message=F,warning=F,fig.align = "center"}
#effect plot using ggpredict

brms_data <- as.data.frame(summary(CPR_brms, robust = TRUE)$fixed)

brms_data_CLempN<-brms_data['CLempN_Intercept','Estimate']
brms_data_upper<-brms_data['CLempN_Intercept','u-95% CI']
brms_data_lower<-brms_data['CLempN_Intercept','l-95% CI']

(brms_pred <- ggpredict(CPR_brms,c("Ndep [all]")))
colnames(brms_pred)<-c("x", "predicted", "conf.low", "conf.high", "group")

brms_effect_plot_CPR_brms<-ggplot(brms_pred,aes(x=x,y=predicted))+
  geom_point(aes(x = Ndep, y = dependvar, fill=tree_species), data = mydata, inherit.aes = 
               FALSE, size=3, shape=21)+
  scale_fill_viridis_d("Conifer species reduced")+
  geom_ribbon(aes(ymin = conf.low, ymax = conf.high), alpha = .1,show.legend = F,
              size=0.0001) +
  geom_line(size=1.5)+
  geom_vline(data= brms_data, xintercept=brms_data_CLempN, alpha = 0.4,
             linetype="solid",size=1) +
  geom_vline(data= brms_data, xintercept=brms_data_upper, alpha = 0.4,
             linetype="dotted",size=1) +
  geom_vline(data= brms_data, xintercept=brms_data_lower, alpha = 0.4,
             linetype="dotted",size=1) +
  labs(title = "Bayesian change-point regression model using brms", 
       x = expression(paste("N deposition (kg N ", ha^-1, " ", a^-1, ")")),
       y = "Foliar N:P ratio")+
  theme(axis.title=element_text(size=12),axis.ticks = element_line(size=0.1), axis.line=element_line(colour="black"),text = element_text(size=14, 
                                          colour = "black"),
        axis.text.y = element_text(size = 12, colour = "black"),
        axis.text.x = element_text(size =12, colour = "black"),
        axis.line.x=element_line(size = 0.1),axis.line.y=element_line(size = 0.1)) +
  theme(panel.background=element_blank(),panel.border = 
          element_rect(colour = "black", fill=NA, size=0.1),panel.grid.minor=element_blank(),panel.grid.major=element_blank(),
        legend.key=element_blank(),legend.background=element_blank(),
        plot.title = element_text(hjust = 0.5))+
  theme(legend.position = c("right"),legend.direction="vertical")+
  theme(legend.title=element_text(size=10),legend.text=element_text(size=8),
        legend.box.just = "left",legend.spacing = unit(0, 'cm'))

brms_effect_plot_CPR_brms


```
\clearpage
# References
